# Supplementary material for: PLOD2 Is a Prognostic Marker in Glioblastoma That Modulates the Immune Microenvironment and Tumor Progression
Source: Int J Mol Sci. 2022 May 27;23(11):6037. doi: 10.3390/ijms23116037 (PMC9181500; doi:10.3390/ijms23116037)
Supplement: Supplementary file 1 [file ijms-23-06037-s001.zip]

Archive with 1 entries (1 files):
- ijms-1704782-supplementary.pdf
